# Supplementary material for: The Mechanisms of Soil Conditioner and Switchgrass in Improving Saline–Alkali Soil: A Field Study in a Semi-Arid Area
Source: Biology (Basel). 2025 Dec 15;14(12):1788. doi: 10.3390/biology14121788 (PMC12730348; doi:10.3390/biology14121788)
Supplement: Supplementary file 1 [file biology-14-01788-s001.zip]

Archive with 1 entries (1 files):
- biology-3960981-supplementary.pdf
